# Supplementary material for: Selective Conversion of Glycerol to Methanol over CaO-Modified HZSM-5 Zeolite
Source: Molecules. 2022 Oct 25;27(21):7221. doi: 10.3390/molecules27217221 (PMC9655649; doi:10.3390/molecules27217221)
Supplement: Supplementary file 1 [file molecules-27-07221-s001.zip]

Archive with 1 entries (1 files):
- molecules-1960115-supplementary.pdf
